# Supplementary material for: Phytochemical Analysis and Anti-Inflammatory Activity of Different Ethanolic Phyto-Extracts of Artemisia annua L
Source: Biomolecules. 2021 Jul 2;11(7):975. doi: 10.3390/biom11070975 (PMC8301839; doi:10.3390/biom11070975)
Supplement: Supplementary file 1 [file biomolecules-11-00975-s001.zip]

Archive with 2 entries (2 files):
- biomolecules-1262537-supplement.pdf
- biomolecules-1262537-supplement.xlsx
